# Supplementary material for: Synthesis and Anti-Neuroinflammatory Activity of 1,7-diphenyl-1,4-heptadien-3-ones in LPS-Stimulated BV2 Microglia Via Inhibiting NF-κB/MAPK Signaling Pathways
Source: Molecules. 2022 May 31;27(11):3537. doi: 10.3390/molecules27113537 (PMC9181915; doi:10.3390/molecules27113537)
Supplement: Supplementary file 1 [file molecules-27-03537-s001.zip]

Archive with 1 entries (1 files):
- molecules-1724775-supplementary.pdf
